# Supplementary material for: The Combination Empagliflozin/Metformin Attenuates the Progression of Metabolic Dysfunction-Associated Steatotic Liver Disease in a Diet-Induced Experimental Rat Model
Source: Int J Mol Sci. 2025 Sep 16;26(18):9010. doi: 10.3390/ijms26189010 (PMC12470015; doi:10.3390/ijms26189010)
Supplement: Supplementary file 1 [file ijms-26-09010-s001.zip]

Archive with 1 entries (1 files):
- ijms-3792770-supplementary.pdf
